# Supplementary material for: A Study on Chemical Characterization and Biological Abilities of Alstonia boonei Extracts Obtained by Different Techniques
Source: Antioxidants (Basel). 2022 Nov 1;11(11):2171. doi: 10.3390/antiox11112171 (PMC9686497; doi:10.3390/antiox11112171)
Supplement: Supplementary file 1 [file antioxidants-11-02171-s001.zip]

Archive with 1 entries (1 files):
- antioxidants-1982192-supplementary.pdf
